# Supplementary material for: The Dimensionless Squared Jerk: An Objective Parameter That Improves Assessment of Hand Motion Analysis during Simulated Shoulder Arthroscopy
Source: Biomed Res Int. 2018 Jul 11;2018:7816160. doi: 10.1155/2018/7816160 (PMC6076914; doi:10.1155/2018/7816160)
Supplement: Supplementary Materials — Video 1 in Methods and Master data table in Results are available as supplementary materials. Video shows three standardized arthroscopic tasks for each participant to complete. The performances data by participant and group (novice versus consultant). Wilcoxon-Mann-Whitney Test p values between groups. [file 7816160.f1.zip]

Archive with 2 entries (2 files):
- mat.7816160.v2_BMRI_2367706.mp4
- mat.7816160.v3_BMRI_2367707.xlsx
