# Supplementary material for: The Dimensionless Squared Jerk: An Objective Parameter That Improves Assessment of Hand Motion Analysis during Simulated Shoulder Arthroscopy
Source: Biomed Res Int. 2018 Jul 11;2018:7816160. doi: 10.1155/2018/7816160 (PMC6076914; doi:10.1155/2018/7816160)
Supplement: Supplementary Materials — Video 1 in Methods and Master data table in Results are available as supplementary materials. Video shows three standardized arthroscopic tasks for each participant to complete. The performances data by participant and group (novice versus consultant). Wilcoxon-Mann-Whitney Test p values between groups. [file 7816160.f1.zip › mat.7816160.v3_BMRI_2367707.xlsx]

## Sheet: DSJ part 1
	No.	Time taken (s)		Average acceleration (m/s²)		Maximum acceleration (m/s²)		No. of movements (10m/s²)		No. of movements (min. acc.)		No. of movements (avg. acc.)		Total path length (m)		Range of acceleration (m/s²)		DSJ
		Novice	Expert	Novice	Expert	Novice	Expert	Novice	Expert	Novice	Expert	Nov	Consult	Novice	Expert	Novice	Expert	Novice	Expert
	1	77.025	65.9667	0.381785	0.545023	13.1524	9.84068	12	0	18481	15827	4047	4433	15.6971	15.9392	13.1524	9.84068	2.90365	7.98672
	2	74.6167	45.7917	0.560177	0.455072	15.1163	4.64613	36	0	17903	10985	4412	3406	19.0983	8.97209	15.1163	4.64613	5.66489	3.80062
	3	64.2	42.5333	0.599925	0.45162	19.0034	4.64613	12.0625	0	13830.6	10203	3842	3140	16.0242	8.5285	19.0034	4.64613	3.99812	3.099
	4	80.1083	39.7167	0.514436	0.439822	9.50489	4.64613	0	0	15403	9527	3744	2961	16.757	8.12238	9.50485	4.64613	4.20059	2.30394
	5	51.3583	36.4	0.47832	0.438481	12.5305	4.64613	11	0	19221	8731	5350	2709	13.6341	7.71528	12.5305	4.64607	1.26603	1.69961
	6	48.325	36.5333	0.529577	0.438332	14.4351	4.64613	15	0	12321	8763	3120	2723	13.1092	7.72769	14.4351	4.64607	1.43253	1.71766
	7	41.675	39.1083	0.534011	0.436972	12.5671	4.64613	11	0	11593	9381	2807	2919	12.6533	8.06421	12.5671	4.64613	1.17308	2.14699
	8	64.2	37.025	0.649125	0.435213	13.9183	4.64613	13	0	9997	8881	2514	2754	16.8392	7.78079	13.9183	4.64613	4.919	1.78276
	9	43.6833	37.4167	0.631489	0.433671	15.7155	4.64613	11	0	15403	8975	4122	2789	13.2103	7.84639	15.7155	4.64613	2.00336	1.83449
	10	77.7333	38.0583	0.698682	0.434192	17.7266	4.64613	18	0	10479	9129	2612	2853	18.1338	7.93543	17.7266	4.64613	2.76254	1.92808
	11	75.1917	67.2917	0.552157	0.565523	132.185	9.84068	18	0	22409	16145	5885	4443	18.3808	16.5698	132.185	9.84068	7.37998	8.02644
	12	90.475	57.1917	0.517299	0.50681	10.3814	9.84068	5	0	19729	13721	5206	4004	14.1362	12.5434	10.3814	9.84068	10.5555	6.11538
	13	85.5333	50.2917	0.752566	0.460358	10.2744	4.64613	2	0	8957	12065	2596	3743	16.2828	9.59694	10.2744	4.64613	4.736	4.98114
	14	66.6833	52.3417	0.695166	0.455843	57.5456	4.64613	24	0	12313	12557	3367	3901	16.6035	9.82664	57.5456	4.64613	4.31133	5.55556
	15	64.7333	50.275	0.844314	0.460433	96.6472	4.64613	28	0	9167	12061	2442	3740	17.1514	9.59609	96.6472	4.64613	1.98575	4.97665
	16	68.6	53.1417	0.608888	0.453442	12.916	4.64613	12	0	10233	12749	2575	3952	18.5516	9.89752	12.916	4.64613	4.36107	5.84349
	17	62.625	47.9917	1.00308	0.462331	70.0061	4.64613	43	0	8395	11513	2265	3550	17.5296	9.34213	70.0061	4.64613	3.48977	4.38418
	18	57.85	49.8417	1.25526	0.460517	24.0559	4.64613	60	0	6339	11957	1566	3700	16.5688	9.55125	24.0558	4.64613	4.736	4.85433
	19	93.3917	48.4333	1.18917	0.461329	18.6137	4.64613	52	0	7405	11619	1998	3584	14.7982	9.39277	18.6136	4.64613	4.736	4.4927
	20	82.225	46.4333	0.843841	0.4593	14.7102	4.64613	28	0	8413	11139	2181	3440	14.6642	9.10242	14.7102	4.64613	19.781	3.97448
	21	37.3417	50.8917	0.591404	0.622746	9.84068	70.8421	0	25	16517	12209	4551	3506	12.4069	13.5364	9.84068	70.8421	1.8606	1.51028
	22	51.325	54.15	0.591404	1.03264	9.84068	137.925	0	90	16517	12991	4551	3538	15.1106	15.0989	9.84068	137.925	4.736	2.67457
	23	38.2167	50.0167	0.506193	0.545023	9.84068	9.84068	0	0	13617	15827	3967	4433	13.3189	14.8234	9.84068	9.84068	4.736	1.99475
	24	42.6583	45.8917	0.591404	1.12976	9.84068	91.0891	0	48	16517	11009	4551	3540	12.9752	14.1849	9.84068	91.0891	1.32584	1.63275
	25	35	43.875	0.455123	1.12609	4.64613	91.0891	0	48	10557	10525	3259	3332	13.0121	13.0228	4.64613	91.089	4.736	1.79655
	26	26.4333	45.8917	0.504043	1.12976	9.84068	91.0891	0	48	14233	11009	4189	3540	11.9295	14.1849	9.84068	91.0891	1.31359	1.63275
	27	30.875	41.1917	0.506111	1.04651	9.84068	91.0891	0	29	13641	9881	3973	3215	12.9321	11.2086	9.84068	91.089	2.53996	1.71151
	28	35.075	45.8917	0.591404	1.12976	9.84068	91.0891	0	48	16517	11009	4551	3540	11.7716	14.1849	9.84068	91.0891	4.00762	1.63275
	29	68.8417	40.325	0.450756	1.04988	4.64613	91.0891	0	29	8269	9673	2569	3152	17.8632	11.0344	4.64607	91.089	6.57861	1.64492
	30	68.8417	43.4083	0.433881	1.11949	4.64613	91.0891	0	48	9067	10413	2830	3288	17.8632	12.3384	4.64613	91.089	6.57861	2.0127
	31	56.7583	81.2417	0.467048	0.981327	5.36426	19.5586	0	0	18651	19492	5490	5190	12.4547	29.5486	5.36426	19.5586	5.99669	5.36752
	32	68.8417	57.0917	0.548829	1.02532	15.5811	15.0365	7	0	18041	13696	5153	3645	17.8632	23.3691	15.5811	15.0365	6.57861	1.29669
	33	44.0083	62.6667	0.462534	1.23302	9.02355	26.5142	0	10	21709	15034	5938	3825	8.72451	25.9678	9.02355	26.5142	3.43433	5.42109
	34	59.325	51.025	0.616739	1.16357	79.2081	19.528	27	7	20523	12239	5527	3141	12.8503	20.3104	79.2081	19.528	6.71544	1.30758
	35	56.8583	52.45	0.531574	1.26705	5.78558	23.7574	0	5	15999	12582	4545	3293	12.4743	24.1348	5.78558	23.7574	6.02832	1.19612
	36	68.8417	50.7333	0.599925	1.08839	19.0034	17.8677	12.0625	1	13830.6	12170	3842	3063	17.8632	20.8967	19.0034	17.8677	6.57861	1.04025
	37	34.475	47.7417	0.514956	1.31676	6.25439	43.7134	0	4	15531	11452	4369	2938	7.58079	21.2447	6.25439	43.7134	1.46412	1.15122
	38	37.8	51.5167	0.591107	1.04401	7.78543	75.3194	0	12	16457	12358	4604	2999	7.90656	19.6613	7.78543	75.3193	1.88904	2.16412
	39	68.8417	44.0083	0.574851	1.00279	16.0518	17.4444	10	0	15025	10556	4343	2745	17.8632	18.651	16.0518	17.4444	6.57861	0.664624
	40	64.125	43.0083	1.212	1.22423	50.2413	39.2787	136	13	13879	10316	3992	2677	14.9375	19.9491	50.2412	39.2787	7.83522	1.15697
	41	60.45	78.6917	0.591404	1.58104	9.84068	32.0751	0	0	16517	18880	4551	4595	13.0103	37.887	9.84068	32.0751	6.99886	4.35144
	42	54.0333	63.5417	0.523355	1.9144	9.84068	22.7178	0	0	15385	15244	4408	4273	10.3967	38.9134	9.84068	22.7178	5.91045	4.00102
	43	50.9667	52.3583	0.499788	1.47045	9.84068	18.1537	0	5	14503	12558	4274	3306	9.64672	26.8537	9.84068	18.1537	5.19797	2.65406
	44	50.4917	55.0083	0.453091	1.68384	4.64613	27.1498	0	23	12963	13196	4033	3586	9.60903	33.2581	4.64613	27.1498	5.0503	1.28472
	45	50.8583	44.1333	0.458706	1.46966	4.64613	19.441	0	0	12227	10585	3799	2745	9.63768	23.2469	4.64613	19.441	5.16668	0.535899
	46	43.5	43.3333	0.460031	1.59686	4.64613	24.4959	0	10	12113	10394	3761	2685	8.66056	23.8734	4.64613	24.4959	3.32045	0.736974
	47	45.1667	48.2167	0.459064	1.48085	4.64613	19.2651	0	3	12201	11564	3792	2875	8.89063	24.9333	4.64613	19.2651	3.66131	0.668989
	48	46.9417	46.2833	0.454116	1.44562	4.64613	22.0801	0	7	10435	11102	3216	2847	9.18312	24.6102	4.64613	22.0801	4.12579	0.473101
	49	58	46.35	0.4552	1.40941	4.64613	18.099	0	0	10835	11118	3354	2879	13.93	24.5774	4.64613	18.099	4.736	0.575184
	50	58	40.4917	0.460933	3.9934	4.64613	177.091	0	0	11261	9712	3470	2471	13.93	25.9024	4.64613	177.09	4.736	4.65162
	51	129.775	72.7833	0.729023	0.584533	14.9479	15.4008	0	0	31139	17462	9267	4349	36.94	29.9891	14.9479	51.6184	15.6558	0.639531
	52	90.5583	59.375	0.868655	0.546611	11.6296	2.90562	0	8	21728	14244	6120	3927	32.8608	27.1546	11.6296	9.75026	35.3571	0.0309638
	53	90.5417	64.55	4.44873	0.799005	808.881	3.20293	194	0	21613	15486	4152	3644	32.8347	30.087	808.881	254.799	20.0761	2.98067
	54	81.3	71.2417	0.826642	0.362457	11.9733	4.45405	0	14	19495	9002	5209	3085	30.0069	24.4793	11.9733	22.4631	18.6143	1.45084
	55	84.4	56.7083	0.782736	0.656024	15.4538	3.22636	2	0	20250	13236	5690	3549	28.9897	28.2199	15.4538	11.23	8.40802	0.026081
	56	76.9417	70.1083	0.965419	0.705526	46.2441	58.0496	47	0	18432	16820	4383	3966	29.0972	35.2873	46.2441	66.7611	12.2295	4.07537
	57	77.1917	55.1417	0.817311	0.622055	12.5266	6.67496	0	0	18520	13228	5507	3470	28.618	29.3052	12.5266	28.0785	10.3698	0.143105
	58	76.2	71.0833	0.827398	0.702776	11.347	73.4696	0	0	18279	17054	5135	3817	24.4928	33.6597	11.347	82.514	7.8315	7.56526
	59	81.35	61.8667	0.769938	0.641402	12.2134	22.7603	0	0	19517	14841	5548	3346	25.4731	29.5991	12.2134	39.8451	13.5844	0.45131
	60	82.3583	52.45	0.90816	0.59679	17.6221	4.19019	0	0	19760	12582	5662	3037	30.61	26.5243	17.6221	74.2178	10.0663	0.265981
	Mean	62.5624	51.6419	0.699004	0.913252	31.8835	30.6276	14.1021	8.91667	15004.4	12311.3	4146.27	3429.93	16.6057	18.8294	31.8835	38.0767	6.48341	2.6346
	Standard deviation	19.4024	10.7303	0.530927	0.577042	104.694	37.8158	32.1271	17.7709	4653.71	2574.73	1291.92	568.004	6.85684	9.00709	104.694	47.2091	5.74866	2.06432
	p value	<0.001		0.05		0.545		0.371		<0.001		<0.001		0.395		0.046		<0.001
